# Supplementary material for: Rapid screening for severe acute respiratory syndrome coronavirus 2 infection with a combined point-of-care antigen test and an immunoglobulin G antibody test
Source: PLoS One. 2022 Feb 1;17(2):e0263327. doi: 10.1371/journal.pone.0263327 (PMC8806068; doi:10.1371/journal.pone.0263327)
Supplement: S1 Data — (XLSX) [file pone.0263327.s001.xlsx]

## Sheet: all
No.	Age	Sex	Ab	Ag	PCR
1	79	1	0.04	0	0
2	79	0	0.02	0	0
3	76	0	0.28	0	0
4	66	0	0.06	0	0
5	82	0	0.03	0	0
6	79	0	0.03	0	0
7	81	0	0.04	0	0
8	59	0	0.02	0	0
9	71	0	0.01	0	0
10	72	1	0.03	0	0
11	77	1	0.01	0	0
12	83	0	0.02	0	0
13	57	1	0.02	0	0
14	73	0	0.03	0	0
15	53	1	0.02	0	0
16	55	1	0.04	0	0
17	67	0	0.01	0	0
18	73	0	0.02	0	0
19	87	0	0.02	0	0
20	35	0	0.03	0	0
21	12	0	0.03	0	0
22	87	1	0.07	0	0
23	32	1	0.04	0	0
24	71	0	0.03	0	0
25	55	0	0.09	0	0
26	81	0	0.03	0	0
27	99	1	0.02	0	0
28	25	0	0.03	0	0
29	85	0	0.02	0	0
30	27	0	0.02	0	0
31	85	1	0.03	0	0
32	71	0	0.6	0	0
33	72	1	0.01	0	0
34	88	1	0.9	1	1
35	88	0	0.27	1	1
36	61	0	0.02	0	0
37	67	0	0.03	0	0
38	79	1	0.01	0	0
39	79	1	0.01	0	0
40	18	0	0.01	0	0
41	67	0	0.02	0	0
42	77	0	0.04	0	0
43	63	1	0.02	0	0
44	90	1	0.03	0	0
45	40	0	0.16	0	0
46	93	1	0.05	0	0
47	79	1	0.02	0	0
48	75	0	0.13	0	0
49	70	1	0.15	1	1
50	69	0	0.01	0	0
51	71	0	0.04	0	0
52	72	0	0.02	0	0
53	87	1	4.12	0	0
54	25	0	0.02	0	0
55	97	0	0.1	0	0
56	5	1	0.01	0	0
57	86	0	0.03	0	1
58	80	1	0.04	0	0
59	75	1	0.09	0	0
60	89	0	0.05	0	0
61	76	0	7.88	0	1
62	69	0	0.05	0	0
63	82	0	0.04	0	0
64	79	0	0.02	0	0
65	81	0	0.01	0	0
66	70	1	0.02	0	0
67	47	0	0.02	0	0
68	79	0	0.03	0	0
69	93	0	0.06	0	0
70	85	1	0.03	0	0
71	58	0	0.04	0	0
72	76	0	0.01	0	0
73	89	1	0.17	0	0
74	84	1	0.03	0	0
75	65	0	0.06	0	0
76	85	0	0.08	0	0
77	80	0	0.08	0	0
78	93	1	0.07	0	0
79	51	0	2.1	0	0
80	87	1	0.02	0	0
81	21	0	0.04	0	0
82	80	1	0.03	0	0
83	88	0	0.02	0	0
84	39	1	0.03	0	0
85	49	0	0.04	0	0
86	74	0	0.02	0	0
87	54	0	0.01	0	0
88	66	0	0.04	0	0
89	73	1	0.02	0	0
90	86	0	0.06	0	0
91	90	0	0.02	0	0
92	83	0	0.03	0	0
93	91	0	0.05	0	0
94	86	1	0.02	0	0
95	73	0	0.02	0	0
96	62	1	0.09	0	0
97	72	0	0.03	0	0
98	81	0	1.53	1	1
99	84	1	0.02	0	0
100	92	0	0.02	0	0
101	71	0	0.04	0	0
102	57	0	0.02	0	0
103	78	1	0.01	0	0
104	82	0	0.01	0	0
105	40	0	0.02	0	0
106	90	0	0.01	0	0
107	90	1	0.06	0	0
108	75	1	0.02	0	0
109	94	1	0.02	0	0
110	87	0	0.03	0	0
111	83	1	0.02	0	0
112	88	1	0.03	0	0
113	19	0	0.03	0	0
114	67	1	0.02	0	0
115	89	1	0.02	1	1
116	82	1	0.04	0	0
117	77	0	0.02	0	0
118	58	0	3.93	1	1
119	86	1	0.03	1	1
120	89	1	0.02	1	1
121	71	0	0.02	0	0
122	73	1	0.01	0	0
123	62	0	0.03	0	0
124	78	1	0.01	0	0
125	73	0	0.03	0	0
126	76	0	0.02	0	0
127	79	0	0.05	0	0
128	94	1	0.02	0	0
129	82	0	0.75	0	0
130	77	1	0.01	0	0
131	84	0	0.05	0	0
132	81	0	0.02	0	0
133	59	0	0.01	0	0
134	73	0	0.01	0	0
135	89	1	0.03	0	0
136	76	0	0.01	0	0
137	77	1	0.03	0	0
138	81	0	0.05	0	0
139	85	0	0.05	0	0
140	25	0	0.06	0	0
141	92	1	0.21	0	1
142	91	0	5.79	0	1
143	46	1	0.01	0	0
144	86	0	0.02	0	0
145	86	0	0.02	0	0
146	77	1	0.06	0	0
147	89	0	0.03	0	0
148	70	0	0.01	0	0
149	83	1	0.05	0	0
150	62	0	0.02	0	0
151	58	0	7.12	0	0
152	69	0	2.16	0	0
153	60	0	0.01	0	0
154	85	0	0.01	0	0
155	85	0	0.02	0	0
156	86	0	0.05	0	0
157	48	0	4.58	0	0
158	86	0	0.05	0	0
159	66	1	0.04	0	0
160	78	0	0.08	0	0
161	81	0	0.01	0	0
162	80	0	0.04	0	0
163	45	0	0.05	0	0
164	73	0	0.05	0	0
165	79	0	0.02	0	0
166	83	1	0.02	0	0
167	72	1	0.01	0	0
168	80	0	4.2	0	1
169	19	0	0.02	0	0
170	83	0	0.18	0	0
171	95	1	0.01	0	0
172	73	0	0.03	0	0
173	83	0	0.01	0	0
174	95	1	0.28	0	0
175	85	1	6.55	0	1
176	86	0	0.09	0	0
177	80	0	0.12	0	0
178	46	1	0.05	0	0
179	90	1	0.03	0	0
180	63	0	0.02	0	0
181	71	1	0.03	0	0
182	36	1	0.07	0	0
183	69	1	0.02	0	0
184	82	1	0.01	0	0
185	95	1	0.06	0	0
186	86	0	0.09	0	0
187	64	0	0.03	0	0
188	64	0	0.1	0	0
189	72	1	0.14	0	0
190	77	0	0.01	0	0
191	84	0	0.03	0	0
192	84	1	0.01	0	0
193	90	0	0.02	0	0
194	84	1	0.02	0	0
195	78	1	0.01	0	0
196	72	1	0.14	0	0
197	77	1	0.02	0	0
198	73	0	0.01	0	0
199	54	1	2.23	0	1
200	101	1	0.02	1	1
201	72	1	0.01	0	0
202	85	1	0.14	0	0
203	79	0	0.03	0	0
204	75	0	0.01	0	0
205	86	1	0.02	0	0
206	97	0	0.02	0	0
207	84	1	0.01	0	0
208	50	1	0.01	0	0
209	36	0	0.07	0	0
210	69	0	0.01	0	0
211	69	0	0.02	0	0
212	81	0	0.04	0	0
213	101	1	0.02	1	1
214	82	0	0.06	0	0
215	61	1	0.04	0	0
216	20	0	0.02	0	0
217	55	0	0.02	0	0
218	79	0	0.02	0	0
219	69	0	0.02	0	0
220	76	1	0.02	0	0
221	59	0	0.03	0	0
222	51	1	0.03	0	0
223	37	0	0.01	0	0
224	83	0	0.01	0	0
225	49	1	0.02	0	0
226	49	1	0.01	0	0
227	71	0	0.01	0	0
228	78	1	0.06	0	0
229	79	1	0.01	0	0
230	53	1	0.02	0	0
231	64	0	0.05	0	0
232	67	0	0.01	0	0
233	53	0	0.02	0	0
234	79	0	4.83	0	1
235	84	1	0.01	0	0
236	67	0	0.02	0	0
237	92	0	1.31	0	0
238	76	0	0.01	0	0
239	66	0	0.02	0	0
240	73	0	0.02	0	0
241	84	0	0.02	0	0
242	72	0	0.04	0	0
243	66	0	0.01	1	1
244	71	1	0.01	0	0
245	78	0	0.03	0	0
246	82	0	0.05	0	0
247	81	1	0.02	0	0
248	76	1	0.02	0	0
249	70	0	0.01	0	0
250	51	0	0.02	0	0
251	50	0	0.03	0	0
252	65	0	0.08	0	0
253	87	1	0.06	0	0
254	81	0	0.02	1	1
255	73	1	0.02	0	0
256	75	0	0.01	0	0
257	40	1	0.02	0	0
258	73	0	0.06	0	0
259	70	0	0.02	0	0
260	71	1	0.03	0	0
261	69	0	0.02	0	0
262	71	0	0.01	0	0
263	76	1	0.06	0	0
264	94	0	0.02	0	0
265	16	0	0.03	0	0
266	52	1	0.08	0	0
267	51	1	0.23	0	0
268	0	0	0.03	0	0
269	86	0	0.03	0	0
270	87	1	0.05	0	0
271	86	1	6.03	0	0
272	66	0	0.13	0	0
273	50	0	0.06	0	0
274	51	0	0.01	0	0
275	68	0	0.03	0	0
276	83	1	0.04	0	0
277	85	1	0.02	0	0
278	56	0	0.02	0	0
279	79	0	0.02	0	0
280	46	0	0.55	0	0
281	70	0	0.25	0	0
282	72	0	0.03	0	0
283	84	1	0.01	0	0
284	73	1	0.02	0	0
285	72	0	0.05	0	0
286	90	1	0.04	0	0
287	85	0	0.02	0	0
288	77	0	0.01	0	0
289	85	0	0.02	0	0
290	72	0	0.02	0	0
291	95	1	0.11	0	0
292	82	0	0.01	0	0
293	74	1	0.04	0	0
294	82	1	0.02	0	0
295	87	0	0.02	0	1
296	89	1	0.05	0	0
297	80	1	0.01	0	0
298	82	1	0.01	0	0
299	93	0	0.03	0	0
300	67	0	0.04	0	0
301	74	0	0.1	0	0
302	60	0	0.02	0	0
303	80	0	0.02	0	0
304	86	0	0.04	0	0
305	81	0	0.03	0	0
306	97	1	0.79	1	1
307	73	0	0.02	0	0
308	86	0	0.11	0	0
309	89	0	0.02	0	0
310	58	0	0.02	1	1
311	84	0	0.06	0	0
312	59	0	0.02	0	0
313	70	0	0.01	0	0
314	59	0	0.3	0	0
315	47	1	0.03	0	0
316	44	0	0.02	0	0
317	73	0	0.05	0	0
318	71	1	0	0	0
319	98	1	0.07	0	0
320	89	1	0.05	0	0
321	57	1	0.03	0	0
322	78	1	0.01	0	0
323	38	0	0.03	0	0
324	69	0	0.11	0	0
325	82	0	5.96	0	0
326	49	0	0.02	0	0
327	92	0	0.02	0	0
328	91	1	0.03	0	0
329	81	1	0.04	0	0
330	63	0	0.03	0	0
331	43	1	0.02	0	0
332	72	0	0.01	0	0
333	76	0	0.02	0	0
334	72	0	0.06	0	0
335	76	1	0.01	0	0
336	46	0	0.05	0	0
337	78	0	0.02	0	0
338	84	0	0.03	0	0
339	24	0	0.01	0	0
340	54	0	0.01	0	0
341	81	1	0.05	0	0
342	49	0	0.02	0	0
343	85	0	0.02	0	0
344	22	0	0.01	0	0
345	88	1	0.08	0	0
346	73	0	0.03	0	0
347	85	0	0.03	0	0
348	52	0	0.02	0	0
349	81	1	0.02	0	0
350	22	0	0.01	0	0
351	84	0	0.02	0	0
352	76	1	0.5	0	0
353	57	0	0.02	1	1
354	71	0	0.02	0	0
355	87	1	0.06	0	0
356	57	1	0.02	0	0
357	90	1	0.15	0	0
358	76	1	0.03	0	0
359	89	1	0.02	0	0
360	53	0	0.02	0	0
361	62	1	0.01	0	0
362	23	1	0.08	0	0
363	64	0	0.93	0	0
364	72	0	0.02	1	1
365	85	1	6.43	0	0
366	23	0	0.01	0	0
367	91	1	0.21	0	0
368	82	1	0.01	0	0
369	67	0	0.04	0	0
370	83	1	0.02	0	0
371	55	1	0.02	0	0
372	76	1	0.01	0	0
373	85	1	0.04	0	0
374	85	1	0.06	0	0
375	91	1	0.65	0	0
376	87	1	0.04	0	0
377	16	0	0.01	0	0
378	47	1	0.01	0	0
379	21	1	0.1	0	0
380	96	0	0.05	0	0
381	59	0	0.04	0	0
382	49	0	0.02	0	0
383	68	1	0.02	0	0
384	82	1	0.01	0	0
385	77	1	0.02	0	0
386	89	0	0.04	0	0
387	78	0	0.02	0	0
388	73	1	0.02	0	0
389	84	0	0.04	0	0
390	92	0	0.08	0	0
391	52	0	0.04	0	0
392	92	0	0.02	0	0
393	55	0	0.02	0	0
394	72	0	0.02	0	0
395	76	0	0.02	0	0
396	85	0	0.15	0	0
397	63	0	0.01	0	0
398	89	0	0.02	0	0
399	68	1	0.02	0	0
400	66	1	0.01	0	0
401	59	0	0.04	0	0
402	52	1	0.06	0	0
403	43	1	0.07	0	0
404	84	1	0.01	0	0
405	82	0	0.01	0	0
406	42	1	0.02	0	0
407	92	1	0.02	0	0
408	88	0	0.02	0	0
409	90	0	0.05	0	0
410	80	0	0.02	0	0
411	69	0	0.02	0	0
412	80	1	0.03	0	0
413	55	0	0.01	0	0
414	40	0	0.19	0	0
415	48	1	0.04	0	0
416	70	1	0.02	0	0
417	90	0	0.02	0	0
418	90	0	0.05	0	0
419	90	0	0.03	0	0
420	45	1	0.01	0	0
421	39	0	0.02	0	0
422	80	1	0.01	0	0
423	91	1	0.1	0	0
424	74	1	0.06	0	0
425	56	1	0.07	0	0
426	81	1	0.03	0	0
427	78	0	0.01	0	0
428	85	1	0.01	0	0
429	80	0	0.03	0	0
430	79	0	0.05	0	0
431	62	1	0.03	0	0
432	63	1	0.01	0	0
433	93	1	0.03	0	0
434	67	0	0.02	0	0
435	22	0	0.01	0	0
436	94	1	0.02	0	0
437	75	0	0.02	0	0
438	89	0	0.02	0	0
439	74	0	0.03	0	0
440	56	1	0.03	0	0
441	57	0	0.1	0	0
442	75	0	0.02	0	0
443	82	1	0.01	0	0
444	87	0	0.03	0	0
445	91	0	0.02	0	0
446	52	1	0.03	0	0
447	19	1	0.02	1	1
448	95	1	0.02	0	0
449	80	1	0.01	0	0
450	89	0	0.05	0	0
451	28	1	5.92	0	0
452	70	0	0.06	0	0
453	94	0	0.06	0	0
454	86	0	0.05	0	0
455	83	1	0.01	0	0
456	30	1	0.13	0	0
457	43	0	0.01	0	0
458	78	1	0.02	0	0
459	59	0	0.02	0	0
460	52	1	0.04	0	0
461	76	1	0.08	0	0
462	78	1	0.01	0	0
463	68	0	0.02	0	0
464	18	1	1.6	0	0
465	68	0	0.02	0	0
466	61	0	0.08	0	0
467	77	0	0.01	1	1
468	79	1	0.05	0	0
469	91	1	0.02	0	0
470	85	1	0.03	0	0
471	81	1	0.02	0	0
472	75	0	0.01	0	0
473	91	1	0.02	0	0
474	66	0	0.01	0	0
475	73	0	0.01	0	0
476	58	0	0.02	0	0
477	70	1	0.04	0	0
478	77	1	0.01	0	0
479	93	0	0.02	0	0
480	96	0	0.01	0	0
481	95	1	0.04	0	0
482	90	1	0.02	0	0
483	46	1	0.02	0	0
484	80	0	0.02	0	0
485	71	1	0.02	0	0
486	76	0	0.02	0	0
487	87	0	0.03	0	0
488	54	0	0.01	0	0
489	77	0	0.02	0	0
490	81	1	0.03	0	0
491	41	0	0.02	0	0
492	82	0	0.02	0	0
493	44	1	0.05	0	0
494	83	0	0.03	0	0
495	80	0	0.02	0	0
496	90	1	0.13	0	0
497	69	0	0.03	0	0
498	93	1	0.02	0	0
499	80	1	0.01	0	0
500	90	0	0.08	1	1
501	86	1	0.02	0	0
502	82	0	0.02	0	0
503	84	0	0.02	0	0
504	73	1	0.02	0	0
505	65	0	0.02	0	0
506	87	0	0.01	0	0
507	86	0	0.02	0	0
508	78	1	0.02	0	0
509	90	0	0.08	1	1
510	89	1	0.73	1	1
511	73	0	0.05	0	0
512	65	0	0.06	0	0
513	67	1	0.03	0	0
514	86	0	0.03	0	0
515	39	1	0.02	0	0
516	85	0	0.03	0	0
517	53	0	0.01	0	0
518	32	0	0.02	0	0
519	83	0	0.01	0	0
520	97	0	0.01	0	0
521	69	1	0.06	0	0
522	81	0	5.35	0	0
523	85	1	0.02	0	0
524	45	0	0.09	0	0
525	88	0	0.02	0	0
526	93	1	0.04	0	0
527	92	0	0.06	0	0
528	51	0	0.02	0	0
529	78	1	0.02	0	0
530	90	1	0.41	0	0
531	67	0	6.55	0	0
532	85	1	0.02	0	0
533	80	0	0.02	0	0
534	81	0	0.05	0	0
535	76	1	0.09	0	0
536	80	1	0.03	0	0
537	81	1	0.01	0	0
538	97	1	0.11	0	0
539	60	0	0.02	0	0
540	74	1	0.01	0	0
541	78	0	0.03	0	0
542	79	0	0.02	0	0
543	87	1	0.03	0	0
544	78	1	0.01	0	0
545	85	1	4.84	0	0
546	95	1	0.03	0	0
547	85	1	0.02	0	0
548	94	0	0.02	0	0
549	79	0	0.02	0	0
550	89	1	0.01	0	0
551	73	1	0.02	0	0
552	44	0	0.46	0	0
553	27	1	0.14	0	0
554	69	0	0.04	0	0
555	73	1	0.01	0	0
556	73	1	0.93	1	1
557	66	1	0.04	0	0
558	811	0	0.02	0	0
559	75	0	0.02	0	0
560	77	1	0.01	0	0
561	85	1	0.02	0	0
562	72	0	0.05	0	0
563	66	0	0.01	0	0
564	43	1	0.05	0	0
565	71	1	0.04	0	0
566	84	1	0.02	0	0
567	55	0	0.02	0	0
568	85	0	0.03	0	0
569	84	0	0.01	0	0
570	73	0	0.01	0	0
571	87	0	0.12	0	0
572	84	0	0.02	0	0
573	96	1	0.03	0	0
574	78	0	0.02	1	1
575	52	0	0.02	0	0
576	25	1	0.15	0	0
577	80	1	0.01	0	0
578	86	1	0.02	0	0
579	82	1	0.07	0	0
580	35	1	0.05	0	0
581	86	0	0.03	0	0
582	71	1	0.03	0	0
583	71	0	0.32	0	0
584	36	1	0.02	0	0
585	68	0	0.05	0	0
586	73	1	0.02	0	0
587	77	1	0.02	0	0
588	72	1	0.02	0	0
589	86	0	0.54	0	0
590	64	1	0.14	0	0
591	92	1	0.02	0	0
592	86	0	0.04	0	0
593	23	0	0.03	0	0
594	63	0	0.03	0	0
595	89	0	0.01	0	0
596	58	0	0.03	0	0
597	61	0	0.02	0	0
598	70	0	0.02	0	0
599	44	0	0.01	0	0
600	68	0	0.02	0	0
601	51	1	0.02	0	0
602	84	0	0.04	0	0
603	71	1	0.03	0	0
604	70	0	0.68	0	0
605	62	0	0.01	0	0
606	60	1	0.03	0	0
607	83	1	0.06	0	0
608	82	1	0.04	0	0
609	48	0	0.06	0	0
610	78	1	0.01	0	0
611	67	0	0.01	0	0
612	72	1	0.02	0	0
613	24	1	0.08	0	0
614	69	0	0.03	0	0
615	73	0	0.01	0	0
616	71	0	0.02	0	0
617	79	1	0.03	0	0
618	21	0	0.01	0	0
619	78	1	0.01	0	0
620	45	0	0.04	0	0
621	85	1	0.02	0	0
622	60	0	0.04	0	0
623	66	0	0.03	0	0
624	82	0	0.04	0	0
625	24	1	0.01	0	0
626	22	0	0.01	0	0
627	94	1	0.03	0	0
628	95	1	0.03	0	0
629	46	1	0.02	0	0
630	80	1	0.02	1	1
631	24	1	0.18	0	0
632	81	0	2.29	0	1
633	33	1	0.03	0	0
634	83	1	0.02	0	0
635	83	1	0.02	0	0
636	77	0	0.05	0	0
637	80	1	0.03	0	0
638	94	1	0.04	0	0
639	86	0	0.02	0	0
640	71	1	0.01	0	0
641	28	0	0.02	0	0
642	82	1	0.02	0	0
643	30	1	0.09	0	0
644	69	0	0.01	0	0
645	80	0	0.02	0	0
646	56	1	0.02	0	0
647	24	0	0.02	0	0
648	32	0	0.01	0	0
649	82	1	0.03	0	0
650	23	1	0.01	0	0
651	35	0	0.01	0	0
652	77	0	0.08	0	0
653	88	1	0.02	0	0
654	86	0	0.02	0	0
655	89	0	0.1	0	0
656	63	0	0.01	0	0
657	75	0	0.02	0	0
658	86	0	0.04	0	0
659	77	1	0.01	0	0
660	31	0	0.04	0	0
661	90	1	0.11	0	0
662	79	1	0.06	0	0
663	44	1	0.04	0	0
664	66	0	0.02	0	0
665	70	0	0.03	0	0
666	85	0	0.04	0	0
667	39	1	0.05	0	0
668	78	0	0.03	0	0
669	89	0	0.03	0	0
670	62	0	0.05	0	0
671	82	0	0.1	0	0
672	49	0	0.09	1	1
673	22	0	0.02	0	0
674	88	0	0.02	0	0
675	52	1	0.03	0	0
676	62	0	0.03	0	0
677	74	1	0.04	0	0
678	92	0	0.03	0	0
679	72	0	0.1	0	0
680	82	0	0.02	0	0
681	26	1	0.04	0	0
682	72	0	0.04	0	0
683	81	0	1.08	0	0
684	90	1	0.02	0	0
685	58	0	1.56	0	0
686	61	0	0	0	0
687	43	0	0.11	1	1
688	80	1	0.05	0	0
689	74	1	0.04	0	0
690	87	1	0.13	0	0
691	59	0	0.02	0	0
692	96	1	0.02	0	0
693	80	0	0.03	0	0
694	53	0	0.02	0	0
695	76	0	0.02	0	0
696	75	0	0.04	0	0
697	79	0	0.05	0	0
698	17	0	0.03	0	0
699	90	1	0.03	0	0
700	80	0	0.01	0	0
701	69	0	0.03	0	0
702	90	1	0.03	0	0
703	64	0	0.04	0	0
704	84	1	0.02	0	0
705	67	1	0.02	0	0
706	86	0	0.12	0	0
707	95	1	1.64	0	0
708	87	0	0.01	0	0
709	84	0	0.02	0	0
710	59	0	0.02	0	0
711	76	1	0.01	0	0
712	69	0	0.03	0	0
713	20	1	0.09	0	0
714	92	0	0.02	0	0
715	79	0	0.02	0	0
716	14	0	0.03	0	0
717	67	1	0.02	0	0
718	70	0	0.05	0	0
719	79	0	0.03	0	0
720	71	1	0.05	0	0
721	82	1	0.02	0	0
722	80	0	0.02	0	0
723	78	1	0.04	0	0
724	63	1	0.02	0	0
725	42	0	0.04	0	0
726	37	1	0.02	0	0
727	79	0	0.03	0	0
728	37	0	0.01	0	0
729	91	1	0.02	0	0
730	52	0	0.02	0	0
731	87	1	0.03	0	0
732	85	1	0.03	0	0
733	21	0	0.03	0	0
734	79	1	0.02	0	0
735	73	1	0.01	0	0
736	73	0	0.02	0	0
737	79	1	0.02	0	0
738	86	0	0.03	0	0
739	61	1	0.02	0	0
740	80	0	0.03	0	0
741	23	0	0.02	0	0
742	22	0	0.03	0	0
743	78	0	0.02	0	0
744	64	0	0.07	0	0
745	74	0	0.01	0	0
746	76	0	0.09	0	0
747	84	0	0.02	0	0
748	35	1	0.02	0	0
749	76	0	0.03	0	0
750	74	1	0.13	0	0
751	76	0	0.01	0	0
752	73	1	0.02	0	0
753	18	1	0.01	0	0
754	92	1	0.03	0	0
755	74	1	0.05	0	0
756	43	0	0.01	0	0
757	52	0	0.02	0	0
758	85	0	0.02	0	0
759	85	1	0.07	0	0
760	93	1	0.03	0	0
761	44	1	0.02	0	0
762	27	1	0.02	0	0
763	76	1	0.03	0	0
764	88	1	0.18	0	0
765	52	0	0.05	0	0
766	92	0	0.03	0	0
767	68	1	0.02	0	0
768	49	1	0.04	0	0
769	44	0	0.02	0	0
770	92	1	0.01	0	0
771	53	0	0.02	0	0
772	84	0	0.12	0	0
773	62	0	0.03	0	0
774	81	1	0.02	0	0
775	74	1	0.06	0	0
776	70	1	0.02	0	0
777	56	1	0.01	1	1
778	87	1	0.04	0	0
779	52	0	0.04	0	0
780	86	1	0.07	0	0
781	95	1	0.02	0	0
782	25	0	0.07	0	0
783	88	0	0.05	0	0
784	77	1	0.04	0	0
785	70	1	0.02	0	0
786	79	0	0.02	0	0
787	85	0	0.02	0	0
788	87	0	0.01	0	0
789	72	0	0.18	0	0
790	52	1	0.02	0	0
791	47	1	0.01	0	0
792	58	0	1.56	0	0
793	57	0	0.12	0	0
794	72	0	0.04	0	0
795	66	1	0.02	0	0
796	35	0	0.02	1	1
797	65	0	0.07	1	1
798	18	1	0.02	0	0
799	43	1	0.02	0	0
800	53	0	0.02	0	0
801	34	1	0.01	0	0
802	63	1	0.04	0	0
803	91	0	0.83	0	0
804	47	0	0.24	0	0
805	64	0	0.01	0	0
806	35	1	0.04	0	0
807	86	0	0.05	0	0
808	62	1	0.05	0	0
809	102	1	0.01	0	0
810	79	0	0.02	0	0
811	88	1	0.07	0	0
812	89	0	0.03	0	0
813	54	0	0.01	0	0
814	52	0	0.02	0	0
815	37	1	0.09	0	0
816	68	0	0.02	0	0
817	38	0	0.02	0	0
818	67	0	0.02	0	0
819	76	0	0.02	0	0
820	74	1	0.04	0	0
821	18	1	0.02	0	0
822	90	0	0.03	0	0
823	80	1	0.03	0	0
824	85	0	0.11	0	0
825	83	1	0.03	0	0
826	96	1	0.01	0	0
827	58	1	0.03	0	0
828	52	1	4.25	0	1
829	45	1	0.02	0	0
830	78	1	0.03	0	0
831	68	0	0.78	0	0
832	80	1	0.02	0	0
833	81	0	0.09	0	0
834	73	0	3.92	0	0
835	69	1	0.03	0	0
836	30	0	0.03	0	0
837	76	1	0.03	0	0
838	78	1	1.75	0	0
839	88	0	0.03	0	0
840	82	0	0.02	0	0
841	88	1	0.08	0	0
842	96	1	0.01	0	0
843	71	0	0.02	0	0
844	87	1	0.03	0	0
845	92	1	0.03	0	0
846	51	0	0.04	1	1
847	89	1	0.02	0	0
848	96	1	0.03	0	0
849	73	0	0.02	0	0
850	79	0	0.01	0	0
851	66	0	0.04	0	0
852	72	1	0.06	0	0
853	73	0	0.04	0	0
854	80	1	0.04	0	0
855	89	1	0.02	0	0
856	88	1	0.02	0	0
857	71	1	0.04	0	0
858	78	0	0.07	0	0
859	78	1	0.02	0	0
860	80	1	0.02	1	1
861	33	1	0.03	0	0
862	49	0	0.02	0	0
863	76	0	0.17	0	0
864	54	0	5.6	0	1
865	90	1	0.03	0	0
866	86	1	0.03	0	0
867	85	1	0.02	0	0
868	75	0	0.03	1	1
869	93	1	0.02	0	0
870	86	0	0.03	0	0
871	44	0	0.02	0	0
872	73	1	0.03	0	0
873	75	0	0.04	0	0
874	63	0	0.01	0	0
875	35	0	0.04	0	0
876	76	0	0.05	0	0
877	95	1	0.02	0	0
878	85	1	0.05	0	0
879	67	1	0.02	0	0
880	74	1	0.02	0	0
881	86	1	0.02	0	0
882	60	0	7.24	0	1
883	48	0	0.02	0	0
884	94	1	0.01	0	0
885	40	0	0.06	0	0
886	80	1	0.02	0	0
887	82	1	0.02	0	0
888	80	0	0.12	0	0
889	50	0	0.02	0	0
890	85	0	0.08	0	0
891	63	0	0.02	0	0
892	54	0	0.02	0	0
893	79	1	0.02	0	0
894	84	1	0.04	0	0
895	49	0	0.07	0	0
896	71	1	0.02	0	0
897	74	0	0.03	0	0
898	70	0	0.07	0	0
899	65	1	0.02	0	0
900	82	1	0.07	0	0
901	80	0	0.03	0	0
902	82	1	0.06	1	1
903	48	0	3.4	1	1
904	47	0	0.16	1	1
905	77	0	0.02	0	0
906	85	0	0.43	0	0
907	82	1	0.16	0	0
908	60	0	0.03	0	0
909	67	0	0.04	0	0
910	96	0	0.03	0	0
911	15	1	0.04	0	0
912	80	0	2.24	0	0
913	73	1	0.02	0	0
914	78	0	0.7	0	0
915	51	0	0.19	0	0
916	82	1	0.03	0	0
917	57	0	0.03	0	0
918	48	1	0.07	1	1
919	77	0	0.35	0	0
920	55	1	0.02	0	0
921	49	0	0.03	0	0
922	86	0	0.03	0	0
923	80	0	0.19	0	0
924	16	0	0.03	0	0
925	81	1	0.04	0	0
926	70	0	0.02	0	0
927	78	1	0.06	0	1
928	35	0	3.72	1	1
929	23	0	0.04	0	0
930	50	1	0.03	0	0
931	85	0	0.02	0	0
932	84	0	0.02	0	0
933	62	0	0.03	0	0
934	80	0	0.01	0	0
935	78	1	0.06	0	1
936	41	0	0.03	0	0
937	45	0	0.05	0	0
938	70	0	0.02	0	0
939	74	1	0.02	0	0
940	76	0	0.02	0	0
941	55	0	0.03	0	0
942	57	1	0.04	0	0
943	83	1	0.03	0	0
944	61	1	0.03	0	0
945	40	0	0.03	0	0
946	71	1	0.03	1	1
947	89	0	0.06	0	0
948	75	0	0.02	0	0
949	62	1	0.02	0	0
950	68	0	0.02	0	0
951	82	1	0.07	0	0
952	48	0	0.07	0	0
953	88	0	0.02	0	0
954	72	0	0.04	0	0
955	75	0	0.01	0	0
956	80	0	0.09	0	0
957	51	1	3.27	0	0
958	78	0	0.02	0	0
959	86	0	0.03	0	0
960	70	0	0.02	0	0
961	79	0	0.01	0	0
962	46	0	0.02	0	0
963	79	0	0.04	0	0
964	70	1	0.07	0	0
965	71	0	0.04	0	0
966	89	1	0.04	0	0
967	90	1	0.03	0	0
968	78	1	0.02	0	0
969	43	0	0.03	0	0
970	88	0	0.01	0	0
971	90	0	0.03	0	0
972	87	1	0.07	0	0
973	68	0	0.11	0	0
974	47	1	0.03	0	0
975	55	0	0.03	0	0
976	57	0	0.07	0	0
977	40	1	0.04	0	0
978	83	0	0.03	0	0
979	83	0	0.12	0	0
980	78	0	0.06	1	1
981	85	0	0.03	1	1
982	45	0	0.04	0	0
983	72	0	0.7	0	0
984	79	0	0.04	0	0
985	64	0	0.02	0	0
986	84	0	0.03	0	0
987	85	0	0.93	0	0
988	94	1	0.06	0	0
989	86	0	0.02	0	0
990	88	0	0.05	0	0
991	64	0	0.11	0	0
992	73	1	0.68	0	0
993	79	1	0.01	0	0
994	78	0	0.64	0	0
995	56	0	0.72	1	1
996	64	0	0.02	0	0
997	84	0	0.04	0	0
998	52	1	0.03	0	0
999	82	0	0.04	0	0
1000	49	1	0.05	0	0
1001	55	0	0.2	0	0
1002	87	0	0.04	0	0
1003	79	0	0.04	0	0
1004	59	1	0.07	0	0
1005	95	1	0.01	0	0
1006	81	0	0.02	0	0
1007	82	0	0.02	0	0
1008	79	1	0.14	0	0
1009	78	0	0.04	0	0
1010	71	1	0.01	0	0
1011	19	0	0.03	0	0
1012	63	0	0.02	0	0
1013	69	1	0.06	0	0
1014	64	1	0.02	0	0
1015	69	0	0.01	0	0
1016	54	0	0.03	0	0
1017	78	1	0.09	0	0
1018	85	0	0.11	0	0
1019	62	1	0.12	0	0
1020	81	1	1	0	0
1021	87	0	0.09	0	0
1022	80	0	0.02	0	0
1023	92	1	0.02	0	0
1024	74	0	0.03	0	0
1025	76	1	0.04	0	0
1026	56	1	0.02	0	0
1027	83	1	0.07	0	0
1028	98	1	0.02	0	0
1029	77	1	0.07	0	0
1030	55	0	0.06	0	0
1031	84	1	0.05	0	0
1032	59	0	0.05	0	0
1033	88	1	0.02	0	0
1034	81	1	0.05	0	0
1035	75	1	0.01	0	0
1036	79	1	0.02	0	0
1037	42	1	0.05	1	1
1038	67	0	0.15	0	0
1039	83	1	0.02	0	0
1040	89	0	2.71	0	0
1041	54	1	0.03	0	0
1042	66	1	0.01	0	0
1043	41	1	0.03	0	0
1044	27	1	0.02	0	0
1045	79	0	0.02	0	0
1046	41	0	0.02	0	0
1047	70	1	0.05	0	0
1048	91	0	0.01	0	0
1049	94	1	0.03	0	0
1050	31	1	0.05	0	0
1051	82	0	0.01	0	0
1052	23	1	0.02	0	0
1053	62	0	0.03	0	0
1054	84	1	0.05	0	0
1055	87	0	0.1	0	0
1056	37	0	0.02	0	0
1057	79	1	0.06	0	0
1058	62	0	0.03	0	0
1059	77	0	0.04	0	0
1060	86	0	0.02	0	0
1061	40	1	0.08	0	0
1062	69	1	0.03	0	0
1063	87	0	0.05	0	0
1064	82	1	0.02	0	0
1065	72	1	0.01	0	0
1066	89	1	0.02	0	0
1067	82	0	0.09	0	0
1068	69	1	0.02	0	0
1069	81	1	0.09	0	0
1070	24	1	0.09	0	0

## Sheet: COVID-19 patients
No.	Age	Sex	Ab	Ag	PCR	respiratory	fever	diarrhea	onset to days	sick contact
34	88	1	0.9	1	1	1	0	0	999	1
35	88	0	0.27	1	1	1	1	0	7	2
49	70	1	0.15	1	1	1	1	0	5	0
57	86	0	0.03	0	1	1	1	0	4	1
61	76	0	7.88	0	1	0	1	0	18	0
98	81	0	1.53	1	1	1	1	0	5	1
115	89	1	0.02	1	1	1	1	0	3	1
118	58	0	3.93	1	1	1	1	0	7	0
119	86	1	0.03	1	1	1	1	0	4	1
120	89	1	0.02	1	1	1	1	0	3	1
141	92	1	0.21	0	1	1	0	0	1	1
142	91	0	5.79	0	1	1	0	0	7	0
168	80	0	4.2	0	1	0	0	0	60	3
175	85	1	6.55	0	1	1	1	0	999	1
199	54	1	2.23	0	1	1	0	0	11	1
200	101	1	0.02	1	1	1	0	0	1	1
213	101	1	0.02	1	1	1	0	0	1	1
234	79	0	4.83	0	1	1	1	0	12	0
243	66	0	0.01	1	1	1	1	0	3	1
254	81	0	0.02	1	1	1	1	0	2	1
295	87	0	0.02	0	1	1	1	0	3	1
306	97	1	0.79	1	1	1	1	0	2	1
310	58	0	0.02	1	1	1	1	0	6	0
353	57	0	0.02	1	1	1	1	0	6	0
364	72	0	0.02	1	1	1	0	0	7	0
447	19	1	0.02	1	1	0	0	0	999	0
467	77	0	0.01	1	1	1	1	0	7	0
500	90	0	0.08	1	1	1	1	0	5	1
509	90	0	0.08	1	1	1	1	0	5	0
510	89	1	0.73	1	1	1	1	0	3	0
556	73	1	0.93	1	1	1	0	0	7	1
574	78	0	0.02	1	1	1	1	0	1	0
630	80	1	0.02	1	1	1	1	0	5	0
632	81	0	2.29	0	1	1	1	0	22	0
672	49	0	0.09	1	1	1	1	0	7	0
687	43	0	0.11	1	1	1	1	0	3	0
777	56	1	0.01	1	1	1	1	0	6	0
796	35	0	0.02	1	1	1	1	0	7	0
797	65	0	0.07	1	1	1	1	0	8	0
828	52	1	4.25	0	1	1	0	0	13	1
846	51	0	0.04	1	1	1	1	0	2	0
860	80	1	0.02	1	1	1	0	0	1	0
864	54	0	5.6	0	1	1	1	1	12	0
868	75	0	0.03	1	1	1	1	0	2	0
882	60	0	7.24	0	1	1	1	0	24	3
902	82	1	0.06	1	1	1	1	0	4	0
903	48	0	3.4	1	1	1	1	0	11	0
904	47	0	0.16	1	1	1	1	0	7	0
918	48	1	0.07	1	1	1	0	0	5	0
927	78	1	0.06	0	1	1	1	0	8	1
928	35	0	3.72	1	1	1	1	0	7	0
946	71	1	0.03	1	1	1	1	0	4	1
980	78	0	0.06	1	1	1	1	0	1	0
981	85	0	0.03	1	1	1	1	0	4	0
995	56	0	0.72	1	1	1	0	0	7	0
1037	42	1	0.05	1	1	1	1	0	9	0
